# Supplementary material for: Homocysteine Drives Hippocampal Blood–Brain Barrier Disruption and Cognitive Decline Under Chronic Stress via DNA Hypomethylation of Cav1.2
Source: Brain Sci. 2026 Apr 30;16(5):491. doi: 10.3390/brainsci16050491 (PMC13204877; doi:10.3390/brainsci16050491)
Supplement: Supplementary file 1 [file brainsci-16-00491-s001.zip]

Archive with 2 entries (2 files):
- Supplementary information S1.pdf
- Supplementary information S2 Table S3.xlsx
