# Supplementary material for: Homocysteine Drives Hippocampal Blood–Brain Barrier Disruption and Cognitive Decline Under Chronic Stress via DNA Hypomethylation of Cav1.2
Source: Brain Sci. 2026 Apr 30;16(5):491. doi: 10.3390/brainsci16050491 (PMC13204877; doi:10.3390/brainsci16050491)
Supplement: Supplementary file 1 [file brainsci-16-00491-s001.zip › Supplementary information S2 Table S3.xlsx]

## Sheet: HcyvsVeh_deg_all
gene_id	Hcy1	Hcy2	Hcy3	Veh1	Veh2	Veh3	Hcy	Veh	log2FoldChange	pvalue	padj	gene_name
ENSRNOG00000046546	2.21103495208596	1.03117297205969	45.8692801914538	0.910884004199647	0	0	16.3704960385332	0.303628001399882	5.54874391810277	0.00087590129316247	0.0236858308026018	LOC103689954
ENSRNOG00000026051	92.8634679876104	76.3067999324174	83.482089948446	0.910884004199647	0.977918236787992	4.24327133281102	84.2174526228246	2.04402452459955	5.41851498248027	3.63438962191916e-16	1.62670266525899e-13	AABR07044362.1
ENSRNOG00000056162	9.94965728438683	4.12469188823878	1.83477120765815	0	0	0	5.30304012676125	0	4.86735600612949	0.00605593615204406	1	AC111885.1
ENSRNOG00000049814	207.83728549608	218.608670076655	4.58692801914538	10.0197240461961	0	5.30408916601377	143.67762786396	5.1079377374033	4.81112235914256	0.00545826348871948	0.0964888986538316	LOC100910882
ENSRNOG00000050104	3.31655242812894	4.12469188823878	7.33908483063261	0	0	0	4.92677638233345	0	4.77653070642305	0.00628458971019048	1	Clip3
ENSRNOG00000002126	24.3213844729456	26.8104972735521	29.3563393225304	0	1.95583647357598	1.06081783320275	26.8294070230094	1.00555143559291	4.77112857930016	1.15833782687488e-06	9.05736445351565e-05	Ncam2
ENSRNOG00000049868	9.94965728438683	0	4.58692801914538	0	0	0	4.84552843451074	0	4.74250380508974	0.0190825420985338	1	Kcnk6
ENSRNOG00000010468	3.31655242812894	44.3404377985669	0.917385603829077	0	1.95583647357598	0	16.191458610175	0.651945491191994	4.63022916775815	0.00288005666494618	0.0593383103349229	Elovl6
ENSRNOG00000004077	2.21103495208596	4.12469188823878	6.42169922680354	0	0	0	4.25247535570943	0	4.5650895667153	0.0126397442012657	1	Kcnc2
ENSRNOG00000007090	3.31655242812894	7.21821080441786	1.83477120765815	0	0	0	4.12317814673499	0	4.51012564790516	0.0158169894356637	1	Cacna1c
ENSRNOG00000006368	6.63310485625789	3.09351891617908	1.83477120765815	0	0	0	3.85379832669837	0	4.40795826577692	0.0202487205953155	1	Lrrn3
ENSRNOG00000055302	3.31655242812894	2.06234594411939	5.50431362297446	0	0	0	3.62773733174093	0	4.33387938379676	0.023418699512756	1	AABR07051326.1
ENSRNOG00000055382	3.31655242812894	6.18703783235817	0.917385603829077	0	0	0	3.47365862143873	0	4.26075721645292	0.0329218645667637	1	Hcn1
ENSRNOG00000058920	103.91864274804	5.15586486029847	6.42169922680354	4.55442002099824	1.95583647357598	0	38.4987356117141	2.17008549819141	4.13269487361491	0.0153681247399813	0.194423254507756	Coa8
ENSRNOG00000033881	3.31655242812894	5.15586486029847	0.917385603829077	0	0	0	3.12993429741883	0	4.10995082021006	0.0445283273991219	1	Insyn2a
ENSRNOG00000060344	34.2710417573324	26.8104972735521	74.3082339101552	1.82176800839929	0.977918236787992	5.30408916601377	45.1299243136799	2.70125847040035	4.10022548418899	1.41974962883875e-08	1.86080422154534e-06	AABR07073045.1
ENSRNOG00000054613	4.42206990417193	2.06234594411939	2.75215681148723	0	0	0	3.07885755325951	0	4.08891987072283	0.0407877970697563	1	AABR07061902.2
ENSRNOG00000062252	3.31655242812894	6.18703783235817	8.25647043446169	0	0	1.06081783320275	5.9200202316496	0.353605944400918	4.08023727617518	0.011454284745911	1	AABR07072853.5
ENSRNOG00000002462	1.10551747604298	18.5611134970745	106.416730044173	5.46530402519788	0	2.12163566640551	42.0277870057635	2.52897989720113	4.04939814067235	0.0290740183095499	0.295969566462797	B9d1
ENSRNOG00000002487	1.10551747604298	4.12469188823878	3.66954241531631	0	0	0	2.96658392653269	0	4.04404011469563	0.0491287041358567	1	Mbnl3
ENSRNOG00000015447	162.511068978318	8.24938377647756	116.507971686293	7.28707203359718	5.86750942072795	5.30408916601377	95.7561414803628	6.15289020677963	3.95783973480169	0.000271477517655224	0.00912895901338033	Calcoco1
ENSRNOG00000049298	58.592426230278	87.6497026250741	1.83477120765815	0.910884004199647	7.82334589430393	1.06081783320275	49.3589666876701	3.26501591056878	3.91684768928072	0.0105030842261388	0.152836360151661	Slc2a3
ENSRNOG00000030016	593.662884635081	493.931853616594	629.326524226747	40.0788961847845	36.1829747611557	41.3718954949074	572.307087492807	39.2112554802825	3.86876029975862	1.12014790810513e-85	1.45395198472047e-81	Robo3
ENSRNOG00000054319	2.21103495208596	9.28055674853725	3.66954241531631	0	0.977918236787992	0	5.05371137197984	0.325972745595997	3.84621733356879	0.0240633891840096	1	LOC103690128
ENSRNOG00000001746	229.94763501694	109.304335038328	10.0912416421198	5.46530402519788	7.82334589430393	13.7906318316358	116.447737232463	9.02642725037921	3.69239919676809	0.0010852081897269	0.0278379492147336	Ncbp2
ENSRNOG00000015267	8.84413980834385	144.364216088357	1.83477120765815	3.64353601679859	5.86750942072795	4.24327133281102	51.6810423681198	4.58477225677919	3.4948709768904	0.0232212660348198	0.259202139350535	LOC108348083
ENSRNOG00000017539	140.400719457459	107.241989094208	190.816205596448	20.0394480923922	9.77918236787992	10.6081783320275	146.152971382705	13.4756029307666	3.4271331884049	8.33902551804681e-21	5.16358602435717e-18	Mmp9
ENSRNOG00000053493	3.31655242812894	2.06234594411939	14.6781696612652	0.910884004199647	0.977918236787992	0	6.68568934450452	0.62960074699588	3.38662227145072	0.0260384095110262	1	U6
ENSRNOG00000058862	1.10551747604298	10.3117297205969	15.5955552650943	1.82176800839929	0	1.06081783320275	9.00426748724474	0.960861947200683	3.22211839313669	0.0156387583162659	1	AABR07051308.1
novel.11	47.5372514698482	10.3117297205969	5.50431362297446	3.64353601679859	1.95583647357598	1.06081783320275	21.1177649378065	2.22006344119244	3.22046888149015	0.000913172658452031	0.0243387702396455	-
ENSRNOG00000046904	3.31655242812894	2.06234594411939	29.3563393225304	1.82176800839929	0	2.12163566640551	11.5784125649263	1.3144678916016	3.15510954796166	0.0142514729630089	0.184585412603303	LOC108348085
ENSRNOG00000016391	1.10551747604298	10.3117297205969	21.0998688880688	0.910884004199647	1.95583647357598	1.06081783320275	10.8390386949029	1.30917943699279	3.06192863897177	0.0108298277901327	0.155327253829749	Arid4b
novel.668	2.21103495208596	53.6209945471041	8.25647043446169	6.37618802939753	1.95583647357598	0	21.3628333112173	2.77734150099117	2.91556424458568	0.00852452636153178	0.134243474947693	-
ENSRNOG00000019199	12.1606922364728	131.990140423641	16.5129408689234	7.28707203359718	12.7129370782439	2.12163566640551	53.5545911763457	7.37388159274886	2.85696935887351	0.018746009164692	0.223848389105521	Cracr2b
ENSRNOG00000023814	6.63310485625789	8.24938377647756	6.42169922680354	0.910884004199647	0.977918236787992	1.06081783320275	7.10139595317966	0.983206691396798	2.85559858289072	0.0192146249401013	1	Rimklb
ENSRNOG00000048199	2690.82953668862	184.579961998685	2706.28753129578	188.552988869327	481.135772499692	116.689961652303	1860.56567666103	262.126241007107	2.82734614557194	0.0101778664611572	0.150123530302068	Rps19l2
ENSRNOG00000020685	7.73862233230087	5.15586486029847	7.33908483063261	2.73265201259894	0	0	6.74452400774399	0.910884004199647	2.82613881576766	0.0357809337881095	1	Atp12a
novel.106	3.31655242812894	0	23.852025699556	1.82176800839929	0.977918236787992	1.06081783320275	9.05619270922831	1.28683469279668	2.81715936611165	0.0448574381936861	1	-
ENSRNOG00000056172	33.1655242812894	15.4675945808954	11.0086272459489	0.910884004199647	0	8.48654266562204	19.8805820360446	3.13247555660723	2.70019541107655	0.0037296879560034	0.0714031706031329	5_8S_rRNA
ENSRNOG00000050441	4.42206990417193	3.09351891617908	59.6301	7.28707203359718	0.977918236787992	2.12163566640551	22.3818843564137	3.46220864559689	2.68457090619101	0.012300332135979	0.169488652998947	AABR07028989.1
ENSRNOG00000045595	8.84413980834385	6.18703783235817	9.17385603829077	3.64353601679859	0	0	8.06834455966426	1.21451200559953	2.6752654378395	0.0305491447357593	1	Tnfsf9
ENSRNOG00000015353	53.0648388500631	70.1197621000592	69.7213058910098	13.6632600629947	7.82334589430393	14.8514496648386	64.3019689470441	12.1126852073791	2.41270969522964	2.39861730056079e-09	4.32417396684431e-07	Prss12
ENSRNOG00000027742	19.8993145687737	29.9040161897311	32.1084961340177	3.64353601679859	10.7571006046679	3.18245349960826	27.3039422975075	5.86103004035825	2.22074196401658	0.000364307347115227	0.0117047261523655	Adamtsl2
ENSRNOG00000005059	7.73862233230087	4.12469188823878	52.2909794182574	5.46530402519788	3.91167294715197	5.30408916601377	21.3847645462657	4.89368871278787	2.13685743894636	0.0170053916786269	0.208432468355597	LOC100911917
ENSRNOG00000051854	7.73862233230087	15.4675945808954	12.8433984536071	7.28707203359718	0.977918236787992	0	12.0165384556011	2.75499675679506	2.08881516956181	0.0362338335697566	0.340013059597127	Enpep
ENSRNOG00000049289	365.926284570227	359.879367248833	51.3735938144283	82.8904443821679	61.6088489176435	41.3718954949074	259.059748544496	61.9570629315729	2.06266930144804	0.0117429003699473	0.16407615680149	Robo4
ENSRNOG00000037928	7.73862233230087	8.24938377647756	8.25647043446169	1.82176800839929	2.93375471036397	1.06081783320275	8.08149218108004	1.93878018398867	2.05153051297823	0.0406677124638169	1	AABR07021930.1
ENSRNOG00000047692	12.1606922364728	4.12469188823878	27.5215681148723	5.46530402519788	0	5.30408916601377	14.6023174131946	3.58979773040389	2.03115957078985	0.0359740439091225	0.338855653077221	LOC100911660
ENSRNOG00000047706	444.418025369278	471.246048231281	451.353717083906	134.810832621548	109.526842520255	96.5344228214507	455.672596894822	113.624032654418	1.99907919212288	1.82155400510369e-34	3.94062849770765e-31	LOC103690108
ENSRNOG00000026518	9.94965728438683	9.28055674853725	17.4303264727525	7.28707203359718	1.95583647357598	0	12.2201801685588	3.08096950239105	1.95783135492494	0.038804539182446	0.35595965977961	Tmem156
ENSRNOG00000015093	1053.55815466896	1101.29273415975	1265.0747476803	324.274705495074	272.83918806385	297.028993296771	1139.97521216967	298.047628951898	1.93533344695879	7.83462063483009e-54	3.38977919466982e-50	Sparcl1
ENSRNOG00000007765	13.2662097125158	8.24938377647756	11.926012849778	3.64353601679859	0.977918236787992	4.24327133281102	11.1472021129238	2.9549085287992	1.91948851786216	0.0267206495932281	0.281749822680829	Frzb
ENSRNOG00000027606	7.73862233230087	36.0910540220893	28.4389537187014	7.28707203359718	10.7571006046679	1.06081783320275	24.0895433576972	6.36833015715595	1.91103097649284	0.011563825728952	0.162444218573373	Neurl1b
ENSRNOG00000002555	186.832453451264	202.11	163.294637481576	37.3462441721855	54.7634212601275	57.2841629929488	184.078997818847	49.7979428084206	1.89101095528463	2.1602146374551e-15	8.49684424065672e-13	Serpinb7
ENSRNOG00000015818	7.73862233230087	31.9663621338505	7.33908483063261	3.64353601679859	2.93375471036397	6.36490699921653	15.6813564322613	4.31406590879303	1.86953612959755	0.0258636250615765	0.276077181989526	Tprkb
ENSRNOG00000024028	9.94965728438683	16.4987675529551	12.8433984536071	0.910884004199647	4.88959118393996	5.30408916601377	13.0972744303163	3.70152145138446	1.84471334794483	0.0233244665276269	0.259205116034757	Sprr1a
ENSRNOG00000047565	9.94965728438683	17.5299405250148	98.1602596097112	15.485028071394	5.86750942072795	15.9122674980413	41.8799524730376	12.4216016633878	1.76063622566772	0.0163637270814954	0.203060399156606	Echs1
ENSRNOG00000060816	6.63310485625789	14.4364216088357	21.0998688880688	2.73265201259894	7.82334589430393	2.12163566640551	14.0564651177208	4.22587785776946	1.73891366325267	0.0333769842832639	0.325250192189764	ENSRNOG00000060816
ENSRNOG00000006557	23.2158669969026	29.9040161897311	20.1824832842397	13.6632600629947	4.88959118393996	3.18245349960826	24.4341221569578	7.24510158218098	1.73145376814095	0.00572621191894981	0.0999090109933143	Cyfip2
ENSRNOG00000022030	17.6882796166877	22.6858053853133	19.2650976804106	0.910884004199647	5.86750942072795	11.6689961652303	19.8797275608039	6.14912986338597	1.71803477623683	0.016185071033762	0.201808242368387	Aunip
ENSRNOG00000004265	158.088999074146	257.793243014924	162.377251877747	70.1380683233728	64.5426036280074	41.3718954949074	192.753164655606	58.6841891487626	1.71039835282711	4.79785046189679e-10	1.00445320960355e-07	Dipk2b
ENSRNOG00000017208	17.6882796166877	9.28055674853725	8.25647043446169	4.55442002099824	2.93375471036397	3.18245349960826	11.7417689332289	3.55687607699016	1.70881425999566	0.036254088943176	0.340013059597127	Cspg4
ENSRNOG00000047005	28.7434543771175	22.6858053853133	24.7694113033851	17.3067960797933	1.95583647357598	4.24327133281102	25.3995570219386	7.83530129539343	1.67664787540281	0.0136792154787352	0.18062687376804	Kcnk5
ENSRNOG00000051372	89.5469155594815	104.148470178029	120.177514101609	33.7027081553869	39.1167294715197	25.4596279968661	104.624299946373	32.7596885412576	1.67362973166002	9.03898591699657e-09	1.26157029250124e-06	Mycn
ENSRNOG00000000461	89.5469155594815	67.0262431838802	230.263786561098	47.3659682183816	38.1388112347317	36.0678063288937	128.94564843482	40.524195260669	1.67175431426804	4.15198565143044e-05	0.00194558750020098	LOC108348112
ENSRNOG00000009945	13.2662097125158	10.3117297205969	10.0912416421198	5.46530402519788	0.977918236787992	4.24327133281102	11.2230603584109	3.56216453159896	1.64815260815915	0.0491254630255513	0.410327226558337	Pls1
ENSRNOG00000012273	769.440163325915	689.854718307936	689.873974079466	225.899233041512	236.656213302694	224.893380638984	716.389618571105	229.149608994397	1.64369775938596	7.64517846267406e-40	1.98468832891019e-36	Dmtn
novel.367	13.2662097125158	18.5611134970745	16.5129408689234	8.19795603779682	0.977918236787992	6.36490699921653	16.1134213595046	5.18026042460045	1.63413398568225	0.0267199751145088	0.281749822680829	-
ENSRNOG00000038720	22.1103495208596	9.28055674853725	17.4303264727525	2.73265201259894	7.82334589430393	5.30408916601377	16.2737442473831	5.28669569097222	1.62753351763852	0.0232796220285494	0.259202139350535	Cdkl1
ENSRNOG00000009227	33.1655242812894	31.9663621338505	35.778038549334	4.55442002099824	17.6025282621838	11.6689961652303	33.6366416548247	11.2753148161375	1.58610871731222	0.00221065743439667	0.0483884207394078	Aplnr
ENSRNOG00000015465	28.7434543771175	29.9040161897311	26.6041825110432	4.55442002099824	13.6908553150319	10.6081783320275	28.4172176926306	9.61781788935255	1.5716208040892	0.00326133528026698	0.0649265827267874	Cep72
ENSRNOG00000006450	8.84413980834385	13.405248636776	17.4303264727525	5.46530402519788	5.86750942072795	2.12163566640551	13.2265716392908	4.48481637077711	1.55418403564346	0.040682458565765	0.36619855213844	Erbb2
ENSRNOG00000019050	82.9138107032236	88.6808755971337	104.581958836515	34.6135921595866	21.5142012093358	39.2502598285019	92.0588817122907	31.7926843991414	1.53832213432973	6.96783191772073e-07	5.95016172973783e-05	Ifit1
ENSRNOG00000021098	9.94965728438683	10.3117297205969	21.0998688880688	3.64353601679859	3.91167294715197	7.42572483241928	13.7870852976842	4.99364459878995	1.48561185459541	0.0466968021190849	0.399390158399174	Rasgrp2
ENSRNOG00000003650	32.0600068052465	41.2469188823878	39.4475809646503	9.10884004199647	15.6466917886079	15.9122674980413	37.5848355507615	13.5559331095486	1.48085431274561	0.000902278626094409	0.0242221112637226	Nt5c
ENSRNOG00000037080	22.1103495208596	25.7793243014924	40.3649665684794	14.5741440671944	11.7350188414559	5.30408916601377	29.4182134636105	10.5377506915547	1.47411443154697	0.00636307260024129	0.108674582040963	Adamts17
ENSRNOG00000001750	34.2710417573324	25.7793243014924	43.1171233799666	17.3067960797933	13.6908553150319	6.36490699921653	34.3891631462638	12.4541861313472	1.4555541008304	0.0034699248923487	0.0673238043388433	Chrd
ENSRNOG00000027697	23.2158669969026	27.8416702456118	15.5955552650943	10.9306080503958	4.88959118393996	8.48654266562204	22.2176975025362	8.10224729998592	1.44722879102429	0.0138118572134645	0.181639216444548	Nmnat2
ENSRNOG00000007539	176.882796166877	162.925329585432	175.220650331354	77.4251	59.6530124440675	53.0408916601377	171.676258694554	63.3730148203917	1.43247517125218	1.31072997172519e-10	3.09332273327145e-08	Rsad2
ENSRNOG00000050910	141.506236933502	175.299405250148	144.029539801165	24.5938681133905	91.9243142580712	55.1625273265432	153.611727328272	57.2269032326683	1.42763674497092	5.42921422144643e-05	0.0024534811302835	LOC688583
ENSRNOG00000029047	14.3717271885588	43.3092648265072	23.852025699556	9.10884004199647	7.82334589430393	13.7906318316358	27.1776725715406	10.2409392559787	1.41599731185218	0.0142634182466189	0.184585412603303	Cubn
ENSRNOG00000015896	8.84413980834385	21.6546324132536	15.5955552650943	6.37618802939753	5.86750942072795	5.30408916601377	15.3647758288972	5.84926220537975	1.39393457572144	0.042253475740746	0.37385829251185	Rbpms2
ENSRNOG00000057855	48.6427689458912	35.0598810500296	27.5215681148723	13.6632600629947	12.7129370782439	15.9122674980413	37.0747393702644	14.0962	1.39220721301265	0.00200497138471748	0.0450880627112699	F5
ENSRNOG00000033719	37.5875941854614	22.6858053853133	23.852025699556	12.7523760587951	12.7129370782439	6.36490699921653	28.0418084234435	10.6100733787518	1.38878402502922	0.00823692471337732	0.131345556240341	Pcdhb12
ENSRNOG00000052707	22.1103495208596	14.4364216088357	9.17385603829077	7.28707203359718	4.88959118393996	5.30408916601377	15.2402090559954	5.82691746118364	1.37351522864777	0.047633816134416	0.403966197435604	Cacna1a
ENSRNOG00000030800	19.8993145687737	31.9663621338505	20.1824832842397	10.9306080503958	12.7129370782439	4.24327133281102	24.0160533289546	9.29560548715022	1.35821037417051	0.0183278111534702	0.220681807766273	Igdcc3
ENSRNOG00000025406	34.2710417573324	43.3092648265072	24.7694113033851	11.8414920545954	17.6025282621838	10.6081783320275	34.1165726290749	13.3507328829356	1.34858894316476	0.00435381596845877	0.0808625119351156	Iqgap2
ENSRNOG00000002031	84.0193281792666	62.9015512956414	70.6386914948389	30.970056142788	30.3154653404277	24.3988101636634	72.5198569899156	28.561443882293	1.33919263110023	2.39796564757845e-05	0.001240063510182	Naa11
ENSRNOG00000006575	19.8993145687737	17.5299405250148	46.7866657952829	7.28707203359718	15.6466917886079	10.6081783320275	28.0719736296905	11.1806473847442	1.33907817462652	0.0206460355469937	0.240994191906455	Ccdc96
ENSRNOG00000018241	13.2662097125158	19.5922864691342	17.4303264727525	9.10884004199647	4.88959118393996	6.36490699921653	16.7629408848008	6.78777940838432	1.30044131947123	0.0400677592208038	0.362614431300321	Ank1
ENSRNOG00000018267	21.0048320448166	22.6858053853133	11.926012849778	8.19795603779682	5.86750942072795	8.48654266562204	18.538883426636	7.51733604138227	1.29740321376705	0.0345274969047349	0.331627560063112	B3gnt7
ENSRNOG00000060237	98.3910553678253	110.335508010387	111.003658063318	37.3462441721855	53.7855030233395	39.2502598285019	106.57674048051	43.460669008009	1.29552046854995	1.24107891015772e-06	9.64623009212409e-05	Inhbb
novel.632	11.0551747604298	15.4675945808954	23.852025699556	6.37618802939753	4.88959118393996	9.54736049882479	16.7915983469604	6.93771323738743	1.29013193330727	0.0489971201544093	0.410199131375442	-
ENSRNOG00000012759	22.1103495208596	30.9351891617908	25.6867969072141	12.7523760587951	7.82334589430393	11.6689961652303	26.2441118632882	10.7482393727764	1.28764726765863	0.0113638868408621	0.160678922869706	Col19a1
ENSRNOG00000007440	29.8489718531605	31.9663621338505	23.852025699556	13.6632600629947	14.6687735518199	7.42572483241928	28.555786562189	11.9192528157446	1.24991306855594	0.0115148589102	0.162107232813879	Dzank1
ENSRNOG00000011076	44.2206990417193	67.0262431838802	66.0517634756935	34.6135921595866	15.6466917886079	24.3988101636634	59.0995685670976	24.8863647039526	1.24586436515635	0.00124963142523584	0.0313131581072611	Ank2
ENSRNOG00000003062	22.1103495208596	23.716978357373	27.5215681148723	10.9306080503958	13.6908553150319	6.36490699921653	24.4496319977016	10.3287901215481	1.23848376726572	0.0190869389486169	0.227500888478464	AABR07039218.1
ENSRNOG00000019484	46.4317339938052	43.3092648265072	43.1171233799666	16.3959120755936	23.4700376829118	16.9730853312441	44.2860407334263	18.9463450299165	1.22436632481848	0.0015554129338682	0.0368417151124257	Slc6a9
ENSRNOG00000038035	114.97381750847	85.5873566809547	90.8211747790786	43.7224322015831	41.0725659450956	40.3110776617047	97.1274496561678	41.7020252694611	1.21640640304241	8.23430955785809e-06	0.000485824263913627	Kif4a
ENSRNOG00000048193	51.9593213740201	53.6209945471041	154.120781443285	37.3462441721855	44.0063206554596	31.8245349960826	86.567032454803	37.7256999412426	1.20253258399829	0.00447326155587136	0.0823587730428515	Hnrnph3
ENSRNOG00000013269	26.5324194250315	22.6858053853133	33.9432673416758	11.8414920545954	12.7129370782439	11.6689961652303	27.7204973840069	12.0744750993565	1.20215071881524	0.0130368345584804	0.176452672126252	Tnfsf10
ENSRNOG00000011621	906.524330355245	483.620123895997	1563.22506892475	490.05559425941	377.476439400165	419.023044115088	984.456507725329	428.851692591554	1.19898973391858	0.0110999363572836	0.158326564744551	Hnrnpc
ENSRNOG00000018282	200.09866316378	315.538929450267	261.454897091287	135.721716625747	141.798144334259	60.466616492557	259.030829901778	112.662159150854	1.19802477531463	2.12260641813102e-05	0.00110648318503376	Gda
ENSRNOG00000032832	74.0696708948797	69.0885891279996	82.5647043446169	42.8115481973834	25.4258741564878	31.8245349960826	75.2409881224987	33.3539857833179	1.17069361132557	0.000196641054266134	0.00695972044783474	Mmp10
ENSRNOG00000014333	116.079334984513	101.05495126185	138.525226178191	53.7421562477792	52.8075847865515	51.980073826935	118.553170808185	52.8432716204219	1.16742843077643	2.81730191150917e-06	0.000196605262426823	Vcam1
ENSRNOG00000016890	57.486908754235	46.4027837426863	47.704051399112	26.4156361217898	17.6025282621838	23.3379923304606	50.5312479653444	22.4520522381447	1.16669064982919	0.00143474725333345	0.0344870728671633	Tppp3
ENSRNOG00000020062	34.2710417573324	34.0287080779699	38.5301953608212	18.2176800839929	15.6466917886079	13.7906318316358	35.6099817320412	15.8850012347455	1.16176685361675	0.00578405412991638	0.100639440491038	LOC108348233
novel.204	85.1248456553096	72.1821080441786	55.9605218335737	33.7027081553869	23.4700376829118	38.1894419952992	71.0891585110206	31.7873959445326	1.15955604858717	0.000496744525165943	0.0152790140679003	-
ENSRNOG00000008091	147.033824313717	163.956502557491	126.599213328413	43.7224322015831	59.6530124440675	93.3519693218424	145.86318006654	65.575804655831	1.15935416193106	3.56606222672669e-05	0.00173361377164466	Gins1
ENSRNOG00000036692	51.9593213740201	54.6521675191638	62.3822210603772	34.6135921595866	12.7129370782439	28.6420814964744	56.331236651187	25.3228702447683	1.15274841216779	0.00342690357270976	0.0669146839841182	Gcgr
ENSRNOG00000016412	1419.48443923919	1378.67826364381	1280.67030294539	613.024934826362	580.883432652067	655.585420919302	1359.6110019428	616.497929465911	1.14107845632552	4.95999614729263e-29	6.43807499918584e-26	Fxyd6
novel.79	37.5875941854614	37.122226994149	30.2737249263595	11.8414920545954	25.4258741564878	10.6081783320275	34.9945153686566	15.9585148477036	1.12917554092026	0.0161760123567452	0.201808242368387	-
ENSRNOG00000058847	193.465558307522	161.894156613372	182.559735161986	62.8509962897756	79.2113771798273	107.142601153478	179.30648336096	83.0683248743604	1.11538417331873	1.46764921479045e-06	0.000111404016420936	AABR07044001.4
ENSRNOG00000020578	74.0696708948797	98.9926053177307	90.8211747790786	38.2571281763852	54.7634212601275	28.6420814964744	87.961150330563	40.5542103109957	1.11523118383243	0.000322937119381754	0.0106388929177035	Ceacam1
ENSRNOG00000019363	19.8993145687737	29.9040161897311	33.0258817378468	10.9306080503958	11.7350188414559	15.9122674980413	27.6097374987839	12.8592981299643	1.1129439708734	0.0233722672914541	0.259292332857328	Inka1
ENSRNOG00000048579	25.4269019489886	15.4675945808954	22.9346400957269	7.28707203359718	10.7571006046679	11.6689961652303	21.2763788752036	9.90438960116513	1.10898700506149	0.0449871080041484	0.389288441262564	Psors1c2
ENSRNOG00000061403	39.7986291375473	32.9975351059102	29.3563393225304	14.5741440671944	9.77918236787992	23.3379923304606	34.050834521996	15.8971062551783	1.1038037795365	0.0171946267545412	0.20997565065849	AABR07039446.2
ENSRNOG00000026791	48.6427689458912	49.4963026588654	57.7952930412318	18.2176800839929	29.3375471036397	25.4596279968661	51.9781215486628	24.3382850614996	1.10066006965227	0.00224876219227702	0.048974720227778	Pgbd5
ENSRNOG00000023303	245.424879681542	268.104972735521	281.637380375527	153.028512705541	98.7697419155871	119.872415151911	265.055744264196	123.89022325768	1.09567149042939	1.89324712474891e-08	2.39593261787124e-06	Dpep2
ENSRNOG00000043387	13215.3559086178	12215.2750270191	14013.982484093	6669.49267874982	5808.83432652067	6014.83711425962	13148.2044732433	6164.38803984337	1.0927810332609	3.75308613524089e-34	6.95929400506097e-31	Cpe
ENSRNOG00000002471	34.2710417573324	29.9040161897311	25.6867969072141	12.7523760587951	16.6246100253959	12.7298139984331	29.9539516180926	14.0356000275413	1.09014899410772	0.0171895990738649	0.20997565065849	Polq
ENSRNOG00000005390	42.0096640896333	61.8703783235817	35.778038549334	20.9503320965919	16.6246100253959	28.6420814964744	46.552693654183	22.072341206154	1.07936399492835	0.00778741149337188	0.126985679879356	Nup210
ENSRNOG00000005747	88.4413980834385	60.839205351522	88.0690179675913	41.9006641931838	28.3596288668518	42.4327133281102	79.1165404675173	37.5643354627152	1.07546019359674	0.000604569905520527	0.0178348122128555	Il27ra
ENSRNOG00000046031	257.585571918015	404.22	296.315550036792	158.493816730739	155.488999649291	141.088771815966	319.373642334069	151.690529398665	1.07350592452532	3.87380191932861e-08	4.48945972436476e-06	LOC103689996
ENSRNOG00000005700	2115.96044914627	1840.64375512656	2068.70453663457	990.130912565016	901.640614318528	972.769953046926	2008.43624696913	954.847159976824	1.07264480189799	7.34301661494151e-28	8.66475960563099e-25	Nsg1
ENSRNOG00000005115	215.575907828381	205.203421439879	178.89019274667	87.4448644031661	90.9463960212832	107.142601153478	199.889840671644	95.1779538593092	1.07142086444333	4.38111719844211e-08	4.98832466980514e-06	Asf1b
ENSRNOG00000005410	28.7434543771175	24.7481513294327	29.3563393225304	8.19795603779682	16.6246100253959	14.8514496648386	27.6159816763602	13.2246719093437	1.06971312656299	0.0284432463171151	0.292083336389362	Cdca7l
novel.216	21.0048320448166	36.0910540220893	50.4562082105992	14.5741440671944	26.4037923932758	10.6081783320275	35.8506980925017	17.1953715974992	1.06320313066542	0.0342602373376581	0.3308763992878	-
ENSRNOG00000018615	205.626250543995	214.483978188417	155.955552650943	76.5142563527703	78.2334589430393	121.994050818317	192.021927127785	92.2472553713755	1.06047002280009	9.14978136701241e-06	0.000527840720639205	Cenph
ENSRNOG00000033734	46.4317339938052	77.3379729044771	33.9432673416758	23.6829841091908	22.4921194461238	29.7028993296771	52.5709914133194	25.2926676283306	1.05556341141615	0.00924702160709837	0.140374551323994	Tnnt2
ENSRNOG00000007865	556.07529044962	551.677540051937	516.48809495577	261.423709205299	241.545804486634	280.055907965527	541.413641819109	261.00847388582	1.05287656703233	2.85451681801161e-16	1.32327243920681e-13	Ephb1
ENSRNOG00000015904	198.993145687737	209.328113328118	201.824832842397	100.197240461961	84.1009683637673	110.325054653086	203.382030619417	98.2077544929383	1.05181292936815	3.55800918825565e-08	4.19845084214167e-06	Wfdc1
ENSRNOG00000049351	233.264187445069	236.13861060167	251.363655449167	134.810832621548	120.283943124923	93.3519693218424	240.255484498635	116.148915022771	1.04522412128854	2.98492392852722e-08	3.5818035924446e-06	Nat8l
ENSRNOG00000013954	202.309698115866	172.205886333969	156.872938254772	106.573428491359	67.4763583383714	82.7437909898149	177.129507568202	85.5978592731817	1.04461807544786	4.88672729478721e-06	0.000314008516269	Alpl
ENSRNOG00000043076	55.2758738021491	71.1509350721189	38.5301953608212	29.1482881343887	29.3375471036397	21.2163566640551	54.9856680783631	26.5673973006945	1.04226195538778	0.00527018414190896	0.0938367491933858	AABR07025328.1
ENSRNOG00000060381	3597.35386704386	4867.13642812176	4810.77010647968	3298.31097920692	1798.39163745312	1352.54273733351	4425.08680054843	2149.74845133118	1.04143870833361	0.0125333478206484	0.171245110223175	Col15a1
ENSRNOG00000025302	47.5372514698482	56.7145134632832	39.4475809646503	19.1285640881926	21.5142012093358	29.7028993296771	47.8997819659272	23.4485548757352	1.03459048103467	0.00613955301444712	0.105514704741986	Cdca2
ENSRNOG00000052064	151.455894217888	150.551253920715	141.277382989678	75.6033723485707	84.1009683637673	56.223345159746	147.761510376094	71.9758952906947	1.0335215993186	5.00885100824791e-06	0.000320270374813093	Parvg
ENSRNOG00000054274	45.3262165177622	36.0910540220893	55.0431362297446	11.8414920545954	32.2713018140037	23.3379923304606	45.486802256532	22.4835953996866	1.0239700524914	0.0174713382917513	0.212737308655658	Cacnb3
ENSRNOG00000011946	147.033824313717	124.771929619223	148.61646782031	53.7421562477792	75.2997042326754	78.5005196570038	140.140740584417	69.1807933791528	1.02295370096666	1.45176052463996e-05	0.000801866025950072	Ptn
ENSRNOG00000011913	56.381391278192	42.2780918544475	34.8606529455049	14.5741440671944	37.1608929979437	13.7906318316358	44.5067120260481	21.8418896322579	1.02257064701352	0.0265555807412881	0.280693353438045	Cp
ENSRNOG00000004067	26.5324194250315	19.5922864691342	28.4389537187014	16.3959120755936	10.7571006046679	9.54736049882479	24.854553204289	12.2334577263621	1.01624466751508	0.0455756917003808	0.393071414133517	Nrcam
ENSRNOG00000023473	112.762782556384	115.491372870686	132.103526951387	56.4748082603781	61.6088489176435	60.466616492557	120.119227459486	59.5167578901929	1.01581949775469	1.33304372035344e-05	0.000739440491033661	AABR07026112.1
ENSRNOG00000003205	231.053152492983	249.543859238446	249.528884241509	112.949616520756	129.085207256015	121.994050818317	243.375298657646	121.342958198363	1.00567665659433	3.80383398688471e-09	6.24984368984348e-07	Ldb2
ENSRNOG00000053753	86.2303631313525	82.4938377647756	75.2256195139843	35.5244761637862	44.0063206554596	42.4327133281102	81.3166068033708	40.654503382452	1.0009343507642	0.000339958209441353	0.0110316438963719	AABR07070307.1
ENSRNOG00000047376	7.73862233230087	11.3429026926566	9.17385603829077	2.73265201259894	0.977918236787992	0	9.41846035441609	1.23685674979564	2.88023	0.0097471186512274	1	AABR07049960.1
ENSRNOG00000038955	42.0096640896333	28.8728432176715	43.1171233799666	61.940112285576	84.1009683637673	82.7437909898149	37.9998768957571	76.2616238797194	-1.00158	0.00118786396956022	0.0301142076658041	MGC105567
ENSRNOG00000012772	5896.83021721326	5714.76061115483	6191.43544024244	11427.0398326846	11235.3026224572	13139.2896820493	5934.34208953684	11933.8773790637	-1.00775	4.81701128204634e-30	6.94720071566239e-27	Nqo1
ENSRNOG00000021750	372.559389426485	342.349426723819	469.701429160487	818.884719775483	758.864551747481	814.708095899716	394.870081770264	797.485789140893	-1.01186	1.71623840382843e-13	5.56919362042325e-11	Id1
ENSRNOG00000016021	129.345544697029	96.9302593736113	114.673200478635	268.710781238896	197.539483831174	221.710927139376	113.649668183092	229.320397403149	-1.0151	4.33806705381663e-07	3.91028544156527e-05	Lims2
ENSRNOG00000010524	46.4317339938052	52.5898215750444	37.6128097569921	93.8210524325636	74.3217859958874	110.325054653086	45.5447884419473	92.8226310271792	-1.02931	0.000328360328023061	0.0107581249050294	Cryab
novel.362	1652.74862668426	1842.70610107067	3988.79260544882	3644.44690080279	5533.06138374646	6425.37361570909	2494.74911106792	5200.96063341944	-1.05976	0.0302243684279705	0.303177976966813	-
ENSRNOG00000017786	18.7937970927307	35.0598810500296	29.3563393225304	79.2469083653693	30.3154653404277	64.709887825368	27.7366724884303	58.0907538437217	-1.06383	0.0120225667198761	0.167021291702046	Acta1
ENSRNOG00000015072	58.592426230278	44.3404377985669	76.1430051178134	120.236688554353	110.504760757043	148.514496648386	59.6919563822194	126.418648653261	-1.07634	5.36972368231958e-05	0.00243702844043735	Ptgr1
ENSRNOG00000058940	61.908978658407	53.6209945471041	56.8779074374027	120.236688554353	128.107289019227	115.629	57.4692935476379	121.32437379756	-1.07966	3.65032887946582e-06	0.00024174116762993	Rab11fip1
ENSRNOG00000054709	19.8993145687737	17.5299405250148	21.0998688880688	34.6135921595866	54.7634212601275	35.0069884956909	19.5097079939524	41.4613339718017	-1.08624	0.00785598741535197	0.127722017802346	AABR07061382.2
ENSRNOG00000046643	25.4269019489886	32.9975351059102	31.1911105301886	54.6530402519788	54.7634212601275	81.6829731566121	29.8718491950291	63.6998115562395	-1.08637	0.0013488252593684	0.0333480987935273	Cyp3a9
ENSRNOG00000019208	71.8586359427938	82.4938377647756	48.6214370029411	150.295860692942	145.709817281411	133.663046983547	67.6579702368368	143.223	-1.08832	8.89431476545621e-06	0.000517704958096958	P2rx5
ENSRNOG00000016581	13.2662097125158	9.28055674853725	11.926012849778	26.4156361217898	19.5583647357598	27.5812636632716	11.4909264369437	24.5184215069404	-1.09408	0.0311474216585341	0.309803473661129	Serpinb1a
ENSRNOG00000029478	43.1151815656763	51.5586486029847	37.6128097569921	107.484312495558	100.725578389163	73.1964304909901	44.0955466418844	93.8021071252372	-1.09427	0.000139294188870669	0.0051364732146059	Cyp4f39
novel.262	5.52758738021491	14.4364216088357	13.7607840574361	25.5047521175901	17.6025282621838	29.7028993296771	11.2415976821623	24.2700599031504	-1.09786	0.045716244433931	0.394021814576643	-
ENSRNOG00000012181	323.916620480594	327.913005114983	359.615156700998	760.588143506705	724.637413459902	713.930401745454	337.148260765525	733.051986237354	-1.11944	3.85371470023751e-22	2.77895648939349e-19	Lpl
ENSRNOG00000016731	878.88639345417	811.53312901098	756.843123158988	1677.84833573575	1584.22754359655	2100.41930974145	815.754215208046	1787.49839635792	-1.13198	2.96181200318526e-19	1.67149216527585e-16	Tpm2
ENSRNOG00000043400	21.0048320448166	14.4364216088357	47.704051399112	119.325804550154	25.4258741564878	38.1894419952992	27.7151016842548	60.9803735673136	-1.13391	0.0466902610717093	0.399390158399174	LOC100910678
ENSRNOG00000026607	1627.32172473527	1644.72089043521	1782.4802282399	3731.89176520595	3724.89056392546	3754.23431170455	1684.84094780346	3737.00554694532	-1.14871	1.13238366301042e-46	3.6745849864688e-43	Tnfsf18
ENSRNOG00000018937	23.2158669969026	10.3117297205969	27.5215681148723	49.1877362267809	28.3596288668518	59.4057986593543	20.3497216107906	45.651054584329	-1.1598	0.0117785014192494	0.164392417657911	Gstm7
ENSRNOG00000014117	706.425667191465	633.140204844653	716.478156590509	1493.84976688742	1500.12657523278	1637.90273446505	685.348009542209	1543.95969219508	-1.17113	3.92435862713642e-31	6.36727187252885e-28	Hmox1
ENSRNOG00000058202	46.4317339938052	52.5898215750444	30.2737249263595	122.058456562753	106.593087809891	72.1356126577873	43.0984268317364	100.26238567681	-1.22667	9.55001318103237e-05	0.00378204050795862	Ppp2r2c
ENSRNOG00000028545	38.6931116615043	52.5898215750444	34.8606529455049	95.6428204409629	122.239779598499	77.4397018238011	42.0478620606846	98.4407672877543	-1.23083	3.90928673649386e-05	0.00187241851806975	AC141959.1
ENSRNOG00000028774	59.697943706321	60.839205351522	54.1257506259155	143.008788659345	149.621490228563	117.750779485506	58.2209665612528	136.793686124471	-1.23575	1.22102307676707e-07	1.25784758225688e-05	Vgll3
ENSRNOG00000029339	114.97381750847	88.6808755971337	88.0690179675913	158.493816730739	198.517402067962	334.157617458868	97.2412370243984	230.389612085856	-1.24414	4.79567563553804e-06	0.000309690894275043	LOC100363268
ENSRNOG00000003148	173.566243738748	156.738291753074	178.89019274667	420.828409940237	380.410194110529	409.475683616263	169.731576079497	403.571429222343	-1.24894	1.31386633023603e-17	6.82159398658545e-15	Timp2
ENSRNOG00000007219	65.2255310865359	139.208351228059	97.2428740058821	292.393765348087	171.135691437899	256.717915635067	100.558918773492	240.082457473684	-1.25403	5.3509482174339e-06	0.000338806379816059	LOC103692716
ENSRNOG00000029594	23.2158669969026	74.244453988298	54.1257506259155	97.4645884493622	198.517402067962	67.8923413249763	50.5286905370387	121.291443947434	-1.26073	0.00311329167679212	0.0627061714998144	AABR07064000.1
ENSRNOG00000020164	48.6427689458912	41.2469188823878	38.5301953608212	96.5537044451626	92.9022324948592	119.872415151911	42.8066277297001	103.109450697311	-1.27052	2.48430872278683e-06	0.000176209438370345	Ifitm10
ENSRNOG00000051120	16.5827621406447	12.3740756647163	8.25647043446169	31.8809401469876	18.5804464989718	39.2502598285019	12.4044360799409	29.9038821581538	-1.27886	0.0135662908786084	0.180051590597482	Il17d
ENSRNOG00000015297	58.592426230278	50.527475630925	74.3082339101552	182.176800839929	140.820226097471	129.419775650736	61.1427119237861	150.805600862712	-1.30008	1.97341143676669e-07	1.98564964722726e-05	RGD1561662
ENSRNOG00000033581	6.63310485625789	7.21821080441786	6.42169922680354	11.8414920545954	14.6687735518199	24.3988101636634	6.75767162915976	16.9696919233595	-1.32297	0.0402092345776587	0.363198235781496	AABR07044388.2
ENSRNOG00000038319	11.0551747604298	4.12469188823878	8.25647043446169	24.5938681133905	10.7571006046679	23.3379923304606	7.81211236104343	19.562987016173	-1.32874	0.0381051077122354	0.351363005677455	Akr1c19
ENSRNOG00000056153	16.5827621406447	25.7793243014924	22.0172544918978	46.455084214182	40.0946477083077	76.3788839905983	21.459780311345	54.309538637696	-1.33252	0.000916053289523575	0.0243655157746229	Tent5b
ENSRNOG00000052493	7.73862233230087	8.24938377647756	9.17385603829077	24.5938681133905	23.4700376829118	15.9122674980413	8.3872873823564	21.3253910981145	-1.34639	0.0170414601621607	0.208677502740421	AABR07068327.2
ENSRNOG00000049939	9.94965728438683	10.3117297205969	11.926012849778	15.485028071394	38.1388112347317	28.6420814964744	10.7291332849206	27.4219736008667	-1.34715	0.0126119940957167	0.172138468309572	AABR07066677.1
ENSRNOG00000027736	126.029	106.210816122149	146.781696612652	338.848849562269	310.977999298581	340.522524458084	126.341	330.116457772978	-1.38256	1.00834681682991e-15	4.09010677576631e-13	Cnn1
ENSRNOG00000014426	221.103495208596	257.793243014924	277.050452356381	725.974551347119	583.817187362431	717.112855245062	251.982396859967	675.634864651537	-1.42057	1.7885730743059e-22	1.36562814732298e-19	Lox
ENSRNOG00000050805	19.8993145687737	25.7793243014924	29.3563393225304	114.771384529156	45.9621571290356	40.3110776617047	25.0116593975988	67.0148731066319	-1.42203	0.00137803964211739	0.0336928541421941	LOC102550456
novel.472	5.52758738021491	8.24938377647756	8.25647043446169	23.6829841091908	16.6246100253959	19.0947209976496	7.34448053038472	19.8007717107454	-1.42566	0.016019768266456	0.201099218664022	-
ENSRNOG00000062225	6.63310485625789	7.21821080441786	4.58692801914538	14.5741440671944	11.7350188414559	23.3379923304606	6.14608122660704	16.5490517463703	-1.43198	0.031247729316098	0.310563190293225	AABR07002792.2
ENSRNOG00000046424	59.697943706321	140.239524200118	83.482089948446	408.076033881442	229.810785645178	129.419775650736	94.4731859516285	255.768865059119	-1.43721	0.0136259660590681	0.180290560088383	Mfn2
ENSRNOG00000061138	7.73862233230087	8.24938377647756	7.33908483063261	10.9306080503958	30.3154653404277	22.2771744972578	7.77569697980368	21.1744159626938	-1.44287	0.0195988910623169	0.231688165745787	SNORD30
novel.78	5.52758738021491	8.24938377647756	1.83477120765815	16.3959120755936	10.7571006046679	15.9122674980413	5.20391412145021	14.3550933927676	-1.48052	0.0454299362343483	0.392074848618245	-
ENSRNOG00000021521	4.42206990417193	11.3429026926566	8.25647043446169	18.2176800839929	16.6246100253959	32.8853528292854	8.00714767709675	22.5758809795581	-1.48369	0.0145118091016768	0.186884636061503	Chst5
ENSRNOG00000039494	5.52758738021491	4.12469188823878	9.17385603829077	13.6632600629947	18.5804464989718	21.2163566640551	6.27537843558148	17.8200210753405	-1.48882	0.0212164760747159	0.245226945191285	Aass
ENSRNOG00000012067	2408.92258029766	2522.24908965801	2593.4491020248	6502.80090598128	7385.23852422291	7522.25925524073	2508.20692399349	7136.76622848164	-1.50826	8.98052133407502e-66	5.82835834581469e-62	Fam111a
ENSRNOG00000015386	5.52758738021491	10.3117297205969	3.66954241531631	14.5741440671944	24.4479559196998	16.9730853312441	6.50295317204272	18.6650617727127	-1.52887	0.0192434534587394	0.228945944907825	LOC100912849
ENSRNOG00000054806	27.6379369010745	5.15586486029847	9.17385603829077	53.7421562477792	24.4479559196998	42.4327133281102	13.9892192665546	40.2076084985297	-1.53886	0.00745518438265697	0.123134707074897	Cdkl3
ENSRNOG00000047699	7.73862233230087	11.3429026926566	8.25647043446169	28.2374041301891	17.6025282621838	33.9461706624882	9.11266515313973	26.5953676849537	-1.54342	0.00455635794787416	0.0836513807120319	Snai2
ENSRNOG00000042410	4.42206990417193	4.12469188823878	7.33908483063261	24.5938681133905	15.6466917886079	6.36490699921653	5.29528220768111	15.5351556337383	-1.54971	0.0390857935546939	0.357277183337977	AABR07043601.1
novel.166	9.94965728438683	1.03117297205969	3.66954241531631	10.9306080503958	16.6246100253959	16.9730853312441	4.88345755725428	14.8427678023452	-1.6212	0.0395626796187142	0.359766659349247	-
ENSRNOG00000006410	50.8538038979771	57.7456864353429	41.2823521723084	173.978844802133	182.870710279354	108.203418986681	49.9606141685428	155.017658022723	-1.6391	2.67398601104911e-09	4.75456690731746e-07	Akap5
novel.338	4.42206990417193	4.12469188823878	3.66954241531631	12.7523760587951	15.6466917886079	10.6081783320275	4.07210140257567	13.0024153931435	-1.68083	0.0246802268726115	0.267626854474935	-
ENSRNOG00000050223	6.63310485625789	14.4364216088357	1.83477120765815	44.6333162057827	14.6687735518199	13.7906318316358	7.63476589091726	24.3642405297461	-1.69064	0.0227414768331468	0.256847013014416	Rin1
ENSRNOG00000013484	17.6882796166877	22.6858053853133	18.3477120765815	39.1680121805848	73.3438677590994	78.5005196570038	19.5739323595275	63.6707998655627	-1.69818	1.83671798397315e-05	0.000985148736858325	Gsta1
ENSRNOG00000015596	7.73862233230087	6.18703783235817	6.42169922680354	25.5047521175901	21.5142012093358	19.0947209976496	6.78245313048753	22.0378914415252	-1.70647	0.00334507958051923	0.0660207683718135	Efhd1
ENSRNOG00000029377	3.31655242812894	3.09351891617908	11.0086272459489	30.0591721385884	8.80126413109192	19.0947209976496	5.80623286341898	19.3183857557766	-1.71328	0.0213953445591635	0.246612715117248	Rpl38
ENSRNOG00000012160	84.0193281792666	80.4314918206562	84.399475552275	257.78	305.110489877853	258.839551301472	82.9500985173993	273.910071455942	-1.7232	8.35402977746537e-21	5.16358602435717e-18	Syk
ENSRNOG00000043451	123.817957316814	123.740756647163	105.499344440344	357.977413650461	391.167294715197	429.631222447116	117.686019468107	392.925310270925	-1.74118	2.76770452436943e-26	2.76344651740886e-23	Spp1
ENSRNOG00000046382	19.8993145687737	1.03117297205969	15.5955552650943	64.6727642981749	37.1608929979437	20.1555388308523	12.1753476019759	40.663065375657	-1.74458	0.00885435406669362	0.137640138665489	Gatd1
ENSRNOG00000003645	154.772446646017	182.517616054566	150.451239027969	944.586712355034	613.154734466071	153.818585814399	162.580433909517	570.520010878501	-1.81142	0.00900731935032126	0.138770587946253	Hnrnpab
ENSRNOG00000011250	2.21103495208596	2.06234594411939	9.17385603829077	14.5741440671944	7.82334589430393	27.5812636632716	4.48241231149871	16.6596	-1.86014	0.0230522417002647	0.259018675618306	Inmt
ENSRNOG00000059714	151.455894217888	232.013918713431	136.690454970532	592.98548673397	296.309225746761	1027.93248037347	173.386755967284	639.076	-1.88199	0.000456379019036541	0.0142742160652875	Hsp90aa1
novel.85	4.42206990417193	4.12469188823878	5.50431362297446	7.28707203359718	17.6025282621838	27.5812636632716	4.68369180512839	17.4902879863509	-1.88804	0.0111878908191795	0.158652222875867	-
ENSRNOG00000038241	7.73862233230087	3.09351891617908	5.50431362297446	20.9503320965919	25.4258741564878	13.7906318316358	5.44548495715147	20.0556126949052	-1.89034	0.00404315108075886	0.0763902489494178	LOC100359752
novel.359	3.31655242812894	3.09351891617908	1.83477120765815	8.19795603779682	6.84542765751594	15.9122674980413	2.74828085065539	10.3185503977847	-1.91576	0.0337350817412084	0.327510367240752	-
ENSRNOG00000001476	12.1606922364728	14.4364216088357	7.33908483063261	38.2571281763852	49.8738300761876	40.3110776617047	11.3120662253137	42.8140119714258	-1.93106	2.077169265085e-05	0.00108716359116142	Cldn4
ENSRNOG00000049751	6.63310485625789	18.5611134970745	6.42169922680354	37.3462441721855	57.6971759704915	26.5204458300689	10.5386391933786	40.521288657582	-1.94813	0.000329042803335645	0.0107581249050294	LOC100912163
novel.88	9.94965728438683	8.24938377647756	6.42169922680354	30.970056142788	32.2713018140037	39.2502598285019	8.20691342922264	34.1638725950979	-2.06612	3.99689399808838e-05	0.00189341912756158	-
ENSRNOG00000008873	6.63310485625789	3.09351891617908	9.17385603829077	6.37618802939753	67.4763583383714	10.6081783320275	6.30015993690925	28.1535748999322	-2.15331	0.0105584815522499	0.153090139297963	Ino80b
ENSRNOG00000032327	33.1655242812894	34.0287080779699	46.7866657952829	156.672048722339	152.555244938927	233.379923304606	37.9936327181808	180.869072321957	-2.24203	2.61856003453255e-16	1.25884849067528e-13	Pdia5
ENSRNOG00000020455	17.6882796166877	14.4364216088357	21.0998688880688	98.3754724535619	68.4542765751594	86.9870623226259	17.7415233711974	84.6056037837824	-2.24884	1.08836909111449e-10	2.61611681530852e-08	Cst6
ENSRNOG00000003812	2.21103495208596	2.06234594411939	0.917385603829077	7.28707203359718	8.80126413109192	8.48654266562204	1.73025550001148	8.19162627677038	-2.26328	0.0287288386998351	1	Nlgn3
ENSRNOG00000017427	21.0048320448166	8.24938377647756	12.8433984536071	19.1285640881926	168.201936727535	18.0339031644468	14.0325380916338	68.4548013267247	-2.28829	0.035494293259993	0.335368907210995	LOC100909840
ENSRNOG00000051483	5.52758738021491	4.12469188823878	0.917385603829077	9.10884004199647	1.95583647357598	40.3110776617047	3.52322162409425	17.1252513924257	-2.29526	0.0243613643184858	0.266030311209573	LOC103689961
ENSRNOG00000021735	1.10551747604298	1.03117297205969	5.50431362297446	17.3067960797933	10.7571006046679	10.6081783320275	2.54700135702571	12.8906916721629	-2.29925	0.0105425589381325	0.153090139297963	Akr1c15
ENSRNOG00000023549	0	4.12469188823878	0	5.46530402519788	8.80126413109192	8.48654266562204	1.37489729607959	7.58437027397061	-2.47333	0.0489150418246755	1	Samd5
ENSRNOG00000057060	0	6.18703783235817	5.50431362297446	5.46530402519788	3.91167294715197	59.4057986593543	3.89711715177754	22.9275918772347	-2.53503	0.0163342533458341	0.203060399156606	LOC108348049
ENSRNOG00000001296	3.31655242812894	2.06234594411939	1.83477120765815	19.1285640881926	14.6687735518199	9.54736049882479	2.4045565266355	14.4482327129458	-2.60773	0.00219283815791673	0.0482424394741681	P2rx7
ENSRNOG00000047206	27.6379369010745	7.21821080441786	8.25647043446169	170.335308785334	71.3880312855234	28.6420814964744	14.370872713318	90.1218071891106	-2.65602	0.00368466003470264	0.0708433467144508	LOC100911727
ENSRNOG00000057497	1.10551747604298	4.12469188823878	0	9.10884004199647	7.82334589430393	15.9122674980413	1.74340312142725	10.9481511447806	-2.67194	0.0113785583137859	0.160711302407988	AABR07042936.2
ENSRNOG00000009581	4.42206990417193	0	1.83477120765815	19.1285640881926	1.95583647357598	19.0947209976496	2.08561370394336	13.3930405198061	-2.70317	0.0134762344020907	0.17940668978373	Lce1m
ENSRNOG00000008720	34.2710417573324	4.12469188823878	1.83477120765815	132.078180608949	95.8359872052232	35.0069884956909	13.4101682844098	87.640385436621	-2.71587	0.0242430429081347	0.265516478655433	LOC103692173
ENSRNOG00000049097	479.794584602654	406.28215099152	376.128097569921	302.413489394283	6999.93873892844	1359.96846216593	420.734944388032	2887.44023016289	-2.77884	0.0122705995250825	0.169258641695612	Rpl7a
ENSRNOG00000049700	1.10551747604298	1.03117297205969	2.75215681148723	13.6632600629947	9.77918236787992	13.7906318316358	1.62961575319664	12.4110247541701	-2.89649	0.00252553223103663	0.0536520595071285	Cda
ENSRNOG00000040024	1.10551747604298	1.03117297205969	0	1.82176800839929	9.77918236787992	5.30408916601377	0.712230149367559	5.63501318076433	-3.02945	0.0450608670439789	1	AABR07028805.1
ENSRNOG00000005247	12.1606922364728	7.21821080441786	0.917385603829077	50.0986202309806	6.84542765751594	109.264236819884	6.76542954823991	55.4027615694601	-3.04231	0.016075183866411	0.201324122239617	LOC100912008
ENSRNOG00000024794	4.42206990417193	3.09351891617908	0	19.1285640881926	42.0504841818836	21.2163566640551	2.50519627345034	27.4651349780438	-3.50832	1.14158807874261e-05	0.000635957650733009	Senp5
ENSRNOG00000054334	2.21103495208596	0	0.917385603829077	31.8809401469876	0	4.24327133281102	1.04280685197168	12.0414038265996	-3.55675	0.0166999292937315	0.206050458396041	Abhd10
ENSRNOG00000048036	2.21103495208596	0	0	2.73265201259894	9.77918236787992	13.7906318316358	0.737011650695321	8.76748873737156	-3.65191	0.0106417174961834	1	Ncan
ENSRNOG00000046897	1.10551747604298	0	0	3.64353601679859	2.93375471036397	7.42572483241928	0.36850582534766	4.66767185319395	-3.67651	0.0303726185213939	1	Atrx
ENSRNOG00000048608	0	0	1.83477120765815	1.82176800839929	1.95583647357598	24.3988101636634	0.611590402552718	9.39213821521288	-3.84544	0.0159084148992124	1	LOC108348298
ENSRNOG00000003054	0	4.12469188823878	0.917385603829077	67.4054163107739	2.93375471036397	5.30408916601377	1.68069249735595	25.2144200623839	-3.90789	0.00107627122600496	0.0276914572403244	AABR07037009.1
ENSRNOG00000058589	0	2.06234594411939	0	4.55442002099824	0.977918236787992	27.5812636632716	0.687448648039796	11.0378673070193	-4.01269	0.00950380029859422	0.142776999856196	AABR07046778.1
ENSRNOG00000019848	44.2206990417193	48.4651296868057	42.1997377761375	216.790392999516	799.937117692577	1212.51478335075	44.9618555015541	743.080764680947	-4.04673	2.3861886444025e-09	4.32417396684431e-07	Rbm39
ENSRNOG00000028992	0	0	0	4.55442002099824	1.95583647357598	4.24327133281102	0	3.58450927579508	-4.26316	0.0256654853781955	1	Acan
ENSRNOG00000012658	0	0	0	5.46530402519788	0.977918236787992	5.30408916601377	0	3.91577047599988	-4.39028	0.0223450115557929	1	Pdlim3
ENSRNOG00000045593	0	0	0	10.9306080503958	0.977918236787992	0	0	3.96950876239459	-4.41893	0.0480583564123385	1	LOC100909830
ENSRNOG00000046301	0	0	0	0.910884004199647	0	11.6689961652303	0	4.19329338980998	-4.48058	0.0437624047909587	1	Gzmbl3
ENSRNOG00000011398	1.10551747604298	1.03117297205969	0	40.0788961847845	1.95583647357598	6.36490699921653	0.712230149367559	16.1332132191923	-4.55974	0.00133047906482222	0.0330835598877249	LOC103692719
novel.169	0	0	0	0.910884004199647	3.91167294715197	8.48654266562204	0	4.43636653899122	-4.56218	0.0158396061599937	1	-
ENSRNOG00000003136	0	0	0.917385603829077	11.8414920545954	15.6466917886079	18.0339031644468	0.305795201276359	15.174	-5.38038	8.62194887947407e-05	0.00350182589950209	Fcrla
ENSRNOG00000059443	0	3.09351891617908	0	1.82176800839929	88.9905595477072	40.3110776617047	1.03117297205969	43.7078017392704	-5.41125	0.00787192713727867	0.127722017802346	LOC103690028
ENSRNOG00000052764	0	0	0	29.1482881343887	1.95583647357598	4.24327133281102	0	11.7824653135919	-5.98604	0.000256363051349061	0.00877992719395992	AABR07016779.1
ENSRNOG00000049394	3.31655242812894	0	0	1.82176800839929	289.463798089246	50.9192559937322	1.10551747604298	114.068274030459	-6.7156	0.00400989174855872	0.0758722957671899	LOC679739
